# Supplementary material for: A quantitative model for spatio-temporal dynamics of root gravitropism
Source: J Exp Bot. 2023 Oct 23;75(2):620–30. doi: 10.1093/jxb/erad383 (PMC10773994; doi:10.1093/jxb/erad383)
Supplement: erad383_suppl_Supplementary_File [file erad383_suppl_supplementary_file.zip]

Archive with 2 entries (2 files):
- jexbot310333-file005.cls
- jexbot310333-file004.bst
